# Supplementary material for: Beneficial Alterations of Intestinal Microbiota in Chronic Cholecystitis Patients Treated With NOTES Gallbladder-Preserving Surgery
Source: Gastroenterol Res Pract. 2024 Nov 7;2024:9327118. doi: 10.1155/2024/9327118 (PMC11563709; doi:10.1155/2024/9327118)
Supplement: Supporting Information 2 — Table S1. Demultiplexed sequence counts of total intestinal microbiota. Table S2. Statistical table of the process of generating ASV by DADA2 denoising. Table S3. The relative abundance of top 20 phylum in each category. Table S4. The relative abundance of top 20 genus in each category. Table S5. ANOSIM analysis of beta diversity based on the weighted UniFrac distance. Table S6. Edge table of correlation network using SparCC algorithm for total intestinal microbiota at genus level. Table S7. Node table of correlation network using SparCC algorithm for total intestinal microbiota at genus level. Table S8. SCFA concentrations in 15 merged samples. Table S9. Absolute abundances of top 20 enriched genera calculated in 15 merged samples for SCFA testing. [file 9327118.f2.xlsx]

## Sheet: Table S1
Table S1. Demultiplexed sequence counts of total intestinal microbiota.
	forward sequence count	reverse sequence count
Minimum	36343	36343
Median	54550	54550
Mean	53551	53551
Maximum	67821	67821
Total	4819580	4819580

## Sheet: Table S2
Table S2. Statistical table of the process of generating ASVs by DADA2 denoising.
Category	statistics	input	filtered	denoised	merged	non-chimeric
HC group (1~30)	(sum)	1662743	1421702	1372589	1233319	950386
	(aver)	55425	47390	45753	41111	31680
	(stdev)	7609	6772	6003	4076	2728
DPR group (31~60)	(sum)	1525944	1226549	1190560	1093485	877442
	(aver)	50865	40885	39685	36450	29248
	(stdev)	8701	8017	7138	5113	3485
YPO group (61-90)	(sum)	1630893	1194325	1157394	1047666	792005
	(aver)	54363	39811	38580	34922	26400
	(stdev)	5846	4484	3965	2822	2553
Total (1~90)	(sum)	4819580	3842576	3720543	3374470	2619833
	(aver)	53551	42695	41339	37494	29109
	(stdev)	7649	7333	6597	4851	3635

## Sheet: Table S3
Table S3. The relative abundance of top 20 phylum in each category.
Phylum	DPR	HC	YPO
Firmicutes_A	0.332489	0.499415	0.44152
Bacteroidota	0.314859	0.242117	0.302373
Firmicutes_C	0.100677	0.126918	0.0914334
Proteobacteria	0.0878886	0.0703781	0.111773
Firmicutes_D	0.126314	0.0205512	0.0262278
Actinobacteriota	0.0212108	0.0195741	0.0134997
Fusobacteriota	0.0109844	0.0141419	0.00913756
Desulfobacterota_I	0.00365832	0.00498767	0.00324718
Verrucomicrobiota	0.000429908	0.00122289	0.000115883
Patescibacteria	0.00112545	0.00028302	0.000159959
Synergistota	0.000134979	0.000151014	0.000285716
Firmicutes_B_370539	8.73641e-05	0.000211703	0.000174379
Campylobacterota	0.000119279	2.44676e-05	2.47784e-05
unclassified	1.31799e-05	2.35043e-05	2.44405e-05
Firmicutes_G	6.73226e-06	0	0
Methanobacteriota_A_1229	2.79533e-06	0	0
Firmicutes_B_370541	0	0	2.51525e-06

## Sheet: Table S4
Table S4. The relative abundance of top 20 genus in each category.
Genus	DPR	HC	YPO
Phocaeicola_A_858004	0.106078	0.0871207	0.123186
Faecalibacterium	0.0447623	0.126647	0.0646388
Prevotella	0.0962888	0.07189	0.0516544
Bacteroides_H	0.0641761	0.0526692	0.0964543
Escherichia_710834	0.0522072	0.0536681	0.0796437
Megamonas	0.0572037	0.0541171	0.0308853
Blautia_A_141781	0.0399858	0.0430181	0.0395259
Phascolarctobacterium_A	0.0237514	0.039978	0.0371039
Streptococcus	0.0776704	0.00435782	0.0106679
Roseburia	0.0162306	0.0381221	0.0305404
Agathobacter_164117	0.00842656	0.0283146	0.0195549
Enterocloster	0.0153729	0.0127557	0.0271305
Gemmiger_A_73129	0.0111383	0.0254332	0.0156528
Anaerostipes	0.00970877	0.015044	0.0259375
Klebsiella_724518	0.0179212	0.00457455	0.0178897
Ruminococcus_B	0.0158806	0.00769832	0.0151146
unclassified	0.0131472	0.0111894	0.0121826
Mediterraneibacter_A_155507	0.0166276	0.013214	0.00656926
Parabacteroides_B_862066	0.0117454	0.0080196	0.0162773
Anaerobutyricum	0.0138854	0.0131297	0.00893326
Other	0.287791	0.289039	0.270457

## Sheet: Table S5
Table S5. ANOSIM analysis of beta diversity based on the weighted UniFrac distance.
Group 1	Group 2	Sample size	Permutations	R	P	Q
DPR	HC	60	999	0.0936501	0.003	0.009
DPR	YPO	60	999	0.0249144	0.098	0.105
HC	YPO	60	999	0.028539	0.105	0.105

## Sheet: Table S6
Table S6. Edge table of correlation network using SparCC algorithm for total intestinal microbiota at genus level.
Taxon1	Taxon2	Correlation	P.Value
Agathobacter_164117	Anaerobutyricum	0.4646	0.0099
Anaerobutyricum	Anaerostipes	0.3214	0.0099
Alistipes_A_871400	CAG_41	-0.3108	0.0099
Bacteroides_H	Clostridium_Q_135822	-0.3133	0.0099
Blautia_A_141781	Clostridium_Q_135822	-0.3313	0.0198
Agathobacter_164117	Dorea_A	0.3147	0.0297
Anaerobutyricum	Dorea_A	0.5641	0.0099
Bariatricus	Dorea_A	0.3128	0.0198
Clostridium_Q_135822	Dorea_A	0.3241	0.0099
Eisenbergiella	Enterocloster	-0.3591	0.0099
Acetatifactor	ER4	0.3607	0.0099
Anaerotignum_189125	ER4	0.309	0.0297
Bariatricus	ER4	0.4145	0.0099
Eisenbergiella	ER4	0.3903	0.0099
Anaerobutyricum	Faecalibacterium	0.3521	0.0198
Enterocloster	Faecalimonas	0.4747	0.0099
Escherichia_710834	Faecalimonas	0.4833	0.0099
Agathobacter_164117	Fusicatenibacter	0.3103	0.0099
Anaerobutyricum	Fusicatenibacter	0.3911	0.0198
Anaerostipes	Fusicatenibacter	0.5312	0.0099
Faecalibacterium	Fusicatenibacter	0.4269	0.0099
Escherichia_710834	Intestinibacter	0.3849	0.0099
Faecalibacterium	Intestinibacter	-0.3169	0.0099
Escherichia_710834	Klebsiella_724518	0.6411	0.0099
Gemmiger_A_73129	Lawsonibacter	-0.3001	0.0099
Alistipes_A_871400	Parabacteroides_B_862066	0.4263	0.0099
CAG_41	Parabacteroides_B_862066	-0.3579	0.0099
ER4	Phascolarctobacterium_A	-0.3019	0.0099
Alistipes_A_871400	Phocaeicola_A_858004	0.4205	0.0099
Phascolarctobacterium_A	Phocaeicola_A_858004	0.3146	0.0099
ER4	Prevotella	0.3349	0.0099
Faecalibacterium	Romboutsia_B	-0.4211	0.0099
Intestinibacter	Romboutsia_B	0.3181	0.0198
Agathobacter_164117	Roseburia	0.5413	0.0099
Anaerobutyricum	Roseburia	0.3484	0.0099
Anaerostipes	Roseburia	0.4161	0.0099
Fusicatenibacter	Roseburia	0.4114	0.0198
Bacteroides_H	Ruminococcus_B	0.3308	0.0099
Bariatricus	Ruminococcus_B	-0.3071	0.0099
Blautia_A_141781	Ruminococcus_B	0.3909	0.0099
Enterocloster	Ruminococcus_B	0.3766	0.0099
ER4	Ruminococcus_B	-0.4265	0.0099
Escherichia_710834	Ruminococcus_B	0.4703	0.0099
Faecalimonas	Ruminococcus_B	0.6367	0.0099
Klebsiella_724518	Ruminococcus_B	0.3308	0.0099
Lawsonibacter	Ruminococcus_B	0.3927	0.0099
Klebsiella_724518	Streptococcus	0.3643	0.0099

## Sheet: Table S7
Table S7. Node table of correlation network using SparCC algorithm for total intestinal microbiota at genus level.
Taxa	Abundance	Percentage	Phylum
Phocaeicola_A_858004	57475	13.75	Bacteroidota
Escherichia_710834	41548	9.94	Proteobacteria
Streptococcus	39475	9.45	Firmicutes_D
Faecalibacterium	34855	8.34	Firmicutes_A
Bacteroides_H	33060	7.91	Bacteroidota
Blautia_A_141781	30713	7.35	Firmicutes_A
Phascolarctobacterium_A	14504	3.47	Firmicutes_C
Roseburia	13381	3.2	Firmicutes_A
Ruminococcus_B	12931	3.09	Firmicutes_A
Mediterraneibacter_A_155507	12877	3.08	Firmicutes_A
Enterocloster	11786	2.82	Firmicutes_A
Anaerobutyricum	10160	2.43	Firmicutes_A
Prevotella	9351	2.24	Bacteroidota
Klebsiella_724518	9289	2.22	Proteobacteria
Gemmiger_A_73129	8039	1.92	Firmicutes_A
Alistipes_A_871400	7903	1.89	Bacteroidota
Anaerostipes	7634	1.83	Firmicutes_A
Agathobacter_164117	6697	1.6	Firmicutes_A
Fusicatenibacter	5653	1.35	Firmicutes_A
Collinsella	5493	1.31	Actinobacteriota
Romboutsia_B	5209	1.25	Firmicutes_A
Dorea_A	5086	1.22	Firmicutes_A
Clostridium_Q_135822	3638	0.87	Firmicutes_A
ER4	3598	0.86	Firmicutes_A
Faecalibacillus	3279	0.78	Firmicutes_D
Eisenbergiella	2851	0.68	Firmicutes_A
Faecalimonas	2779	0.67	Firmicutes_A
UMGS1375	2561	0.61	Firmicutes_A
Parabacteroides_B_862066	2517	0.6	Bacteroidota
Acetatifactor	2266	0.54	Firmicutes_A
Lachnospira	2132	0.51	Firmicutes_A
Bariatricus	1785	0.43	Firmicutes_A
Anaerotignum_189125	1366	0.33	Firmicutes_A
Intestinibacter	981	0.23	Firmicutes_A
Agathobaculum	791	0.19	Firmicutes_A
Copromonas	730	0.17	Firmicutes_A
Bilophila	672	0.16	Desulfobacterota_I
Lawsonibacter	561	0.13	Firmicutes_A

## Sheet: Table S8
Table S8. SCFA concentrations in 15 merged samples (µg/mL)*
	HC_1_gs	HC_2_gs	HC_3_gp	HC_4_gp	HC_5_sp	YPO_1_gs	YPO_2_gs	YPO_3_gp	YPO_4_gp	YPO_5_sp	DPR_1_gs	DPR_2_gs	DPR_3_gp	DPR_4_gp	DPR_5_sp
Acetic acid	258.275	183.676	218.466	272.921	212.303	171.399	164.762	145.651	270.569	322.527	71.9693	238.936	78.5483	59.1592	229.108
Butyric acid	75.8729	37.2095	39.255	99.3485	54.5526	42.2302	40.1968	40.6653	91.3738	99.9124	15.9274	78.2605	14.9739	19.2185	80.2838
Isovaleric acid	3.7276	7.9782	6.3222	5.8594	5.0947	3.9561	9.1331	9.9341	4.7468	3.9766	1.0151	6.0726	1.7311	2.0783	11.4865
Valeric acid	10.1263	10.2759	6.3972	5.7183	6.8662	6.4865	6.4776	11.6104	7.1896	12.3156	2.5699	10.7414	3.1384	0.647	16.1497
Carproic acid	0.2097	0.2281	0.05789	0.04027	0.2336	0.1291	0.7126	0.07455	0.2229	0.03544	0.0412	0.05574	0.06095	0.01066	0.414
Isobutyric acid	4.0822	6.8658	5.7176	6.4746	5.0127	4.1205	7.7312	9.1178	4.5125	4.9288	1.0816	6.4189	1.4762	1.8491	11.5233
DPRopionic acid	126.668	70.325	72.35	105.151	68.5604	61.3749	54.5268	45.9517	94.6403	105.183	28.9877	111.234	48.902	16.1692	79.961
*Ex: HC_1_gs: Merged HC samples for Age, Sex, BMI correponding to BG group with only gallstone; HC_3_gp: Merged HC samples for Age, Sex, BMI correponding to BG group with only gallbladder polyps; HC_5_gp: Merged HC samples for Age, Sex, BMI correponding to BG group with both gallstone and gallbladder polyps.

## Sheet: Table S9
Table S9. Absolute abundances of top 20 enriched genera calculated in 15 merged samples for SCFA testing*
	HC_1_gs	HC_2_gs	HC_3_gp	HC_4_gp	HC_5_sp	YPO_1_gs	YPO_2_gs	YPO_3_gp	YPO_4_gp	YPO_5_sp	DPR_1_gs	DPR_2_gs	DPR_3_gp	DPR_4_gp	DPR_5_sp
Faecalibacterium	7035	5038.83	3920	1150.6	3099	1646.17	2436.83	2323.83	1380	890.143	531.333	1773.83	942.167	295.6	2773.29
Streptococcus	79.8333	37.1667	219.667	105	243.714	192.667	61.5	273.667	36	719.286	3046.83	263	900.167	4757.4	2869.29
Roseburia	1156.83	634.667	2524.83	857.2	934.857	676.833	357	553	1269.8	1128.57	191	335.5	553.833	483.4	683.286
Agathobacter_164117	928.167	988.667	986.667	759	821.714	637.833	405.167	519.833	743.4	410.571	283.333	285.333	289.5	107.8	173.286
Enterocloster	296.333	949.667	313.5	122.4	271.286	424.667	513.667	353.667	790.6	1433	359.833	606.5	185.667	1087	133.857
Lachnospira	320.5	107.167	280.5	150.4	108	728.167	137.833	268.167	559.6	252.571	114.667	52.3333	537.833	31.8	63
Eubacterium_G	58.6667	35.3333	83.1667	32	75.5714	29.8333	113.667	45.1667	1019.2	22.2857	2.33333	458.833	25.5	6	40.1429
Parasutterella	68.5	99.3333	326.833	117.6	112.857	244	5.16667	18.6667	6.2	270.714	2.66667	1.16667	11.5	0	2.14286
Bariatricus	298.833	114.333	156.333	27.2	103.571	127	101.333	34.6667	25.8	0	16.5	58	123	4	103.571
ParaDPRevotella	112	31.1667	158	28	46.4286	45	11.3333	46.1667	0	25.2857	105.333	462	58	0	152.714
Lawsonibacter	34.1667	18.6667	69	135.4	100.571	59.1667	151.333	91.3333	29.8	120.571	61.1667	92	62	14.4	148.429
Barnesiella	67.8333	108	10	18.8	20	0	11.6667	43.5	0	16.2857	14.5	75.6667	165.167	0.4	243.714
Odoribacter_865974	50	67.6667	52	41.4	42.7143	10.1667	20.6667	14.3333	23.6	17	82.8333	99.8333	107.167	5.2	102
Clostridium_Q_135853	3.33333	16.8333	13	24.8	88.8571	222.833	27.1667	36.1667	46.8	10.8571	0	3.66667	9.33333	0	2
Eubacterium_I	45	97	79	41	16.2857	13	25.5	55.5	19.8	12.5714	64.3333	4.33333	10.1667	0	6.42857
Hungatella_A_128155	0	3	3.5	1.4	54.4286	13.1667	65	13.1667	0	249	8.66667	8.33333	2.5	0	1.71429
Acidaminococcus	3.33333	0	1.66667	0	0	20.3333	161.333	4.66667	12.8	0	1.33333	193	10	0	9.28571
SFMI01	33.5	9	6.16667	12.4	7.57143	0	42.3333	20.1667	0	0	0	13.3333	54.6667	0	167.429
Oliverpabstia	52.8333	50.5	35.3333	24.4	42	0	0	67.1667	13.6	3.28571	0	27.3333	4.83333	26.6	40
Granulicatella	6.33333	0	7.16667	0.6	2.57143	6	1.66667	4.16667	0.6	5.42857	47.6667	4.5	10.3333	316.4	18.4286
* Calculated from absolute abundances table of genera among 90 samples with 16S rDNA sequencing.
